# Supplementary material for: From Nature to Synthetic Compounds: Novel 1(N),2,3 Trisubstituted-5-oxopyrrolidines Targeting Multiple Myeloma Cells
Source: Int J Mol Sci. 2022 Oct 27;23(21):13061. doi: 10.3390/ijms232113061 (PMC9658545; doi:10.3390/ijms232113061)
Supplement: Supplementary file 1 [file ijms-23-13061-s001.zip]

Archive with 1 entries (1 files):
- ijms-1979115-supplementary.pdf
